# Supplementary material for: A quinolone N-oxide antibiotic selectively targets Neisseria gonorrhoeae via its toxin–antitoxin system
Source: Nat Microbiol. 2025 Apr 2;10(4):939–57. doi: 10.1038/s41564-025-01968-y (PMC11964940; doi:10.1038/s41564-025-01968-y)
Supplement: Supplementary file 4 — ChemDraw file of AQ compounds in Fig. 1. [file 41564_2025_1968_MOESM4_ESM.cdxml]

<?xml version="1.0" encoding="UTF-8" ?>
<!DOCTYPE CDXML SYSTEM "http://www.cambridgesoft.com/xml/cdxml.dtd" >
<CDXML
 CreationProgram="ChemDraw 22.2.0.3300"
 Name="Nat.Micr.figure 1.cdxml"
 BoundingBox="-0.25 246.58 704.05 312.80"
 WindowPosition="0 0"
 WindowSize="0 0"
 WindowIsZoomed="yes"
 FractionalWidths="yes"
 InterpretChemically="yes"
 ShowAtomQuery="yes"
 ShowAtomStereo="no"
 ShowAtomEnhancedStereo="yes"
 ShowAtomNumber="no"
 ShowResidueID="no"
 ShowBondQuery="yes"
 ShowBondRxn="yes"
 ShowBondStereo="no"
 ShowTerminalCarbonLabels="no"
 ShowNonTerminalCarbonLabels="no"
 HideImplicitHydrogens="no"
 LabelFont="3"
 LabelSize="10"
 LabelFace="96"
 CaptionFont="3"
 CaptionSize="10"
 HashSpacing="2.50"
 MarginWidth="1.60"
 LineWidth="0.60"
 BoldWidth="2"
 BondLength="14.40"
 BondSpacing="18"
 ChainAngle="120"
 LabelJustification="Auto"
 CaptionJustification="Left"
 AminoAcidTermini="HOH"
 ShowSequenceTermini="yes"
 ShowSequenceBonds="yes"
 ShowSequenceUnlinkedBranches="no"
 ResidueWrapCount="40"
 ResidueBlockCount="10"
 PrintMargins="36 36 36 36"
 MacPrintInfo="00030000025802580000000013EC19C80000000013EC19C80365052803FC00020000025802580000000013EC19C8000100000064000000010001010100000001270F000100010000000000000000000000000002001901900000000000600000000000000000000100000000000000000000000000000000"
 ChemPropName=""
 ChemPropFormula="Chemical Formula: "
 ChemPropExactMass="Exact Mass: "
 ChemPropMolWt="Molecular Weight: "
 ChemPropMOverZ="m/z: "
 ChemPropAnalysis="Elemental Analysis: "
 ChemPropBoilingPt="Boiling Point: "
 ChemPropMeltingPt="Melting Point: "
 ChemPropCritTemp="Critical Temp: "
 ChemPropCritPres="Critical Pres: "
 ChemPropCritVol="Critical Vol: "
 ChemPropGibbs="Gibbs Energy: "
 ChemPropLogP="Log P: "
 ChemPropMR="MR: "
 ChemPropHenry="Henry&apos;s Law: "
 ChemPropEForm="Heat of Form: "
 ChemProptPSA="tPSA: "
 ChemPropCLogP="CLogP: "
 ChemPropCMR="CMR: "
 ChemPropLogS="LogS: "
 ChemPropPKa="pKa: "
 ChemPropID=""
 ChemPropFragmentLabel=""
 color="0"
 bgcolor="1"
 RxnAutonumberStart="1"
 RxnAutonumberConditions="no"
 RxnAutonumberStyle="Roman"
 RxnAutonumberFormat="(#)"
><colortable>
<color r="1" g="1" b="1"/>
<color r="0" g="0" b="0"/>
<color r="1" g="0" b="0"/>
<color r="1" g="1" b="0"/>
<color r="0" g="1" b="0"/>
<color r="0" g="1" b="1"/>
<color r="0" g="0" b="1"/>
<color r="1" g="0" b="1"/>
</colortable><fonttable>
<font id="3" charset="iso-8859-1" name="Arial"/>
<font id="23" charset="Unknown" name="Symbol"/>
</fonttable><page
 id="240"
 BoundingBox="0 0 720 540"
 HeaderPosition="36"
 FooterPosition="36"
 PrintTrimMarks="yes"
 HeightPages="1"
 WidthPages="1"
><fragment
 id="7"
 BoundingBox="-0.25 246.58 162.33 306.64"
 Z="6"
><n
 id="4"
 p="0.06 272.80"
 Z="3"
 AS="N"
/><n
 id="6"
 p="0.06 287.20"
 Z="5"
 AS="N"
/><n
 id="8"
 p="12.53 294.40"
 Z="7"
 AS="N"
/><n
 id="10"
 p="25 287.20"
 Z="9"
 AS="N"
/><n
 id="12"
 p="25 272.80"
 Z="11"
 AS="N"
/><n
 id="14"
 p="12.53 265.60"
 Z="13"
 AS="N"
/><n
 id="22"
 p="37.47 294.40"
 Z="21"
 Element="7"
 NumHydrogens="1"
 NeedsClean="yes"
 AS="N"
><t
 p="33.86 298.30"
 BoundingBox="33.86 289.96 41.08 306.64"
 LabelJustification="Left"
 LabelAlignment="Below"
 LineStarts="2 3"
><s font="3" size="10" color="0" face="96">NH</s></t></n><n
 id="24"
 p="49.94 287.20"
 Z="23"
 AS="N"
/><n
 id="26"
 p="49.94 272.80"
 Z="25"
 AS="N"
/><n
 id="28"
 p="37.47 265.60"
 Z="27"
 AS="N"
/><n
 id="35"
 p="37.47 251.20"
 Z="34"
 Element="8"
 NumHydrogens="0"
 NeedsClean="yes"
 AS="N"
><t
 p="33.58 255.10"
 BoundingBox="33.58 246.58 41.36 255.20"
 LabelJustification="Left"
><s font="3" size="10" color="0" face="96">O</s></t></n><n
 id="37"
 p="62.41 294.40"
 Z="36"
 AS="N"
/><n
 id="39"
 p="74.88 287.20"
 Z="38"
 AS="N"
/><n
 id="42"
 p="87.35 294.40"
 Z="41"
 AS="N"
/><n
 id="45"
 p="99.82 287.20"
 Z="44"
 AS="N"
/><n
 id="48"
 p="112.29 294.40"
 Z="47"
 AS="N"
/><n
 id="51"
 p="124.76 287.20"
 Z="50"
 AS="N"
/><n
 id="54"
 p="137.24 294.40"
 Z="53"
 AS="N"
/><n
 id="57"
 p="149.71 287.20"
 Z="56"
 AS="N"
/><n
 id="60"
 p="162.18 294.40"
 Z="59"
 AS="N"
/><b
 id="16"
 Z="15"
 B="4"
 E="6"
 Order="2"
 BS="N"
 BondCircularOrdering="21 0 0 17"
/><b
 id="17"
 Z="16"
 B="6"
 E="8"
 BS="N"
/><b
 id="18"
 Z="17"
 B="8"
 E="10"
 Order="2"
 BS="N"
 BondCircularOrdering="17 0 30 19"
/><b
 id="19"
 Z="18"
 B="10"
 E="12"
 BS="N"
/><b
 id="20"
 Z="19"
 B="12"
 E="14"
 Order="2"
 BS="N"
 BondCircularOrdering="19 34 0 21"
/><b
 id="21"
 Z="20"
 B="14"
 E="4"
 BS="N"
/><b
 id="30"
 Z="29"
 B="10"
 E="22"
 BS="N"
/><b
 id="31"
 Z="30"
 B="22"
 E="24"
 BS="N"
/><b
 id="32"
 Z="31"
 B="24"
 E="26"
 Order="2"
 BS="N"
 BondCircularOrdering="31 38 0 33"
/><b
 id="33"
 Z="32"
 B="26"
 E="28"
 BS="N"
/><b
 id="34"
 Z="33"
 B="28"
 E="12"
 BS="N"
/><b
 id="36"
 Z="35"
 B="28"
 E="35"
 Order="2"
 BS="N"
/><b
 id="38"
 Z="37"
 B="24"
 E="37"
 BS="N"
/><b
 id="41"
 Z="40"
 B="37"
 E="39"
 BS="N"
/><b
 id="44"
 Z="43"
 B="39"
 E="42"
 BS="N"
/><b
 id="47"
 Z="46"
 B="42"
 E="45"
 BS="N"
/><b
 id="50"
 Z="49"
 B="45"
 E="48"
 BS="N"
/><b
 id="53"
 Z="52"
 B="48"
 E="51"
 BS="N"
/><b
 id="56"
 Z="55"
 B="51"
 E="54"
 BS="N"
/><b
 id="59"
 Z="58"
 B="54"
 E="57"
 BS="N"
/><b
 id="62"
 Z="61"
 B="57"
 E="60"
 BS="N"
/></fragment><fragment
 id="67"
 BoundingBox="181.47 247.08 344.05 307.14"
 Z="66"
><n
 id="64"
 p="181.78 273.30"
 Z="63"
 AS="N"
/><n
 id="66"
 p="181.78 287.70"
 Z="65"
 AS="N"
/><n
 id="68"
 p="194.25 294.90"
 Z="67"
 AS="N"
/><n
 id="70"
 p="206.72 287.70"
 Z="69"
 AS="N"
/><n
 id="72"
 p="206.72 273.30"
 Z="71"
 AS="N"
/><n
 id="74"
 p="194.25 266.10"
 Z="73"
 AS="N"
/><n
 id="82"
 p="219.19 294.90"
 Z="81"
 Element="7"
 NumHydrogens="1"
 NeedsClean="yes"
 AS="N"
><t
 p="215.58 298.80"
 BoundingBox="215.58 290.46 222.80 307.14"
 LabelJustification="Left"
 LabelAlignment="Below"
 LineStarts="2 3"
><s font="3" size="10" color="0" face="96">NH</s></t></n><n
 id="84"
 p="231.66 287.70"
 Z="83"
 AS="N"
/><n
 id="86"
 p="231.66 273.30"
 Z="85"
 AS="N"
/><n
 id="88"
 p="219.19 266.10"
 Z="87"
 AS="N"
/><n
 id="95"
 p="219.19 251.70"
 Z="94"
 Element="8"
 NumHydrogens="0"
 NeedsClean="yes"
 AS="N"
><t
 p="215.30 255.60"
 BoundingBox="215.30 247.08 223.08 255.70"
 LabelJustification="Left"
><s font="3" size="10" color="0" face="96">O</s></t></n><n
 id="97"
 p="244.13 294.90"
 Z="96"
 AS="N"
/><n
 id="99"
 p="256.60 287.70"
 Z="98"
 AS="N"
/><n
 id="102"
 p="269.07 294.90"
 Z="101"
 AS="N"
/><n
 id="105"
 p="281.55 287.70"
 Z="104"
 AS="N"
/><n
 id="108"
 p="294.02 294.90"
 Z="107"
 AS="N"
/><n
 id="111"
 p="306.49 287.70"
 Z="110"
 AS="N"
/><n
 id="114"
 p="318.96 294.90"
 Z="113"
 AS="N"
/><n
 id="117"
 p="331.43 287.70"
 Z="116"
 AS="N"
/><n
 id="120"
 p="343.90 294.90"
 Z="119"
 AS="N"
/><b
 id="76"
 Z="75"
 B="64"
 E="66"
 Order="2"
 BS="N"
 BondCircularOrdering="81 0 0 77"
/><b
 id="77"
 Z="76"
 B="66"
 E="68"
 BS="N"
/><b
 id="78"
 Z="77"
 B="68"
 E="70"
 Order="2"
 BS="N"
 BondCircularOrdering="77 0 90 79"
/><b
 id="79"
 Z="78"
 B="70"
 E="72"
 BS="N"
/><b
 id="80"
 Z="79"
 B="72"
 E="74"
 Order="2"
 BS="N"
 BondCircularOrdering="79 94 0 81"
/><b
 id="81"
 Z="80"
 B="74"
 E="64"
 BS="N"
/><b
 id="90"
 Z="89"
 B="70"
 E="82"
 BS="N"
/><b
 id="91"
 Z="90"
 B="82"
 E="84"
 BS="N"
/><b
 id="92"
 Z="91"
 B="84"
 E="86"
 Order="2"
 BS="N"
 BondCircularOrdering="91 98 0 93"
/><b
 id="93"
 Z="92"
 B="86"
 E="88"
 BS="N"
/><b
 id="94"
 Z="93"
 B="88"
 E="72"
 BS="N"
/><b
 id="96"
 Z="95"
 B="88"
 E="95"
 Order="2"
 BS="N"
/><b
 id="98"
 Z="97"
 B="84"
 E="97"
 BS="N"
/><b
 id="101"
 Z="100"
 B="97"
 E="99"
 Order="2"
 BS="E"
 BondCircularOrdering="98 0 104 0"
/><b
 id="104"
 Z="103"
 B="99"
 E="102"
 BS="N"
/><b
 id="107"
 Z="106"
 B="102"
 E="105"
 BS="N"
/><b
 id="110"
 Z="109"
 B="105"
 E="108"
 BS="N"
/><b
 id="113"
 Z="112"
 B="108"
 E="111"
 BS="N"
/><b
 id="116"
 Z="115"
 B="111"
 E="114"
 BS="N"
/><b
 id="119"
 Z="118"
 B="114"
 E="117"
 BS="N"
/><b
 id="122"
 Z="121"
 B="117"
 E="120"
 BS="N"
/></fragment><fragment
 id="149"
 BoundingBox="357.25 246.58 519.83 312.80"
 Z="236"
><n
 id="150"
 p="357.56 272.80"
 Z="234"
 AS="N"
/><n
 id="151"
 p="357.56 287.20"
 Z="235"
 AS="N"
/><n
 id="152"
 p="370.03 294.40"
 Z="237"
 AS="N"
/><n
 id="153"
 p="382.50 287.20"
 Z="238"
 AS="N"
/><n
 id="154"
 p="382.50 272.80"
 Z="239"
 AS="N"
/><n
 id="155"
 p="370.03 265.60"
 Z="240"
 AS="N"
/><n
 id="156"
 p="394.97 294.40"
 Z="247"
 Element="7"
 NumHydrogens="0"
 NeedsClean="yes"
 AS="N"
><t
 p="391.36 298.30"
 BoundingBox="391.36 289.96 398.58 298.30"
 LabelJustification="Left"
 LabelAlignment="Above"
><s font="3" size="10" color="0" face="96">N</s></t></n><n
 id="157"
 p="407.44 287.20"
 Z="248"
 AS="N"
/><n
 id="158"
 p="407.44 272.80"
 Z="249"
 AS="N"
/><n
 id="159"
 p="394.97 265.60"
 Z="250"
 AS="N"
/><n
 id="160"
 p="394.97 251.20"
 Z="256"
 Element="8"
 NumHydrogens="0"
 NeedsClean="yes"
 AS="N"
><t
 p="391.08 255.10"
 BoundingBox="391.08 246.58 398.86 255.20"
 LabelJustification="Left"
><s font="3" size="10" color="0" face="96">O</s></t></n><n
 id="161"
 p="419.91 294.40"
 Z="258"
 AS="N"
/><n
 id="162"
 p="432.38 287.20"
 Z="260"
 AS="N"
/><n
 id="163"
 p="444.85 294.40"
 Z="262"
 AS="N"
/><n
 id="164"
 p="457.32 287.20"
 Z="264"
 AS="N"
/><n
 id="165"
 p="469.80 294.40"
 Z="266"
 AS="N"
/><n
 id="166"
 p="482.27 287.20"
 Z="268"
 AS="N"
/><n
 id="167"
 p="494.74 294.40"
 Z="270"
 AS="N"
/><n
 id="168"
 p="507.21 287.20"
 Z="272"
 AS="N"
/><n
 id="169"
 p="519.68 294.40"
 Z="274"
 AS="N"
/><n
 id="235"
 p="394.97 308.80"
 Z="320"
 Element="8"
 NumHydrogens="1"
 NeedsClean="yes"
 AS="N"
><t
 p="391.08 312.70"
 BoundingBox="391.08 304.18 406.08 312.80"
 LabelJustification="Left"
 LabelAlignment="Left"
><s font="3" size="10" color="0" face="96">OH</s></t></n><b
 id="170"
 Z="241"
 B="150"
 E="151"
 Order="2"
 BS="N"
 BondCircularOrdering="175 0 0 171"
/><b
 id="171"
 Z="242"
 B="151"
 E="152"
 BS="N"
/><b
 id="172"
 Z="243"
 B="152"
 E="153"
 Order="2"
 BS="N"
 BondCircularOrdering="171 0 176 173"
/><b
 id="173"
 Z="244"
 B="153"
 E="154"
 BS="N"
/><b
 id="174"
 Z="245"
 B="154"
 E="155"
 Order="2"
 BS="N"
 BondCircularOrdering="173 180 0 175"
/><b
 id="175"
 Z="246"
 B="155"
 E="150"
 BS="N"
/><b
 id="176"
 Z="251"
 B="153"
 E="156"
 BS="N"
/><b
 id="177"
 Z="252"
 B="156"
 E="157"
 BS="N"
/><b
 id="178"
 Z="253"
 B="157"
 E="158"
 Order="2"
 BS="N"
 BondCircularOrdering="177 182 0 179"
/><b
 id="179"
 Z="254"
 B="158"
 E="159"
 BS="N"
/><b
 id="180"
 Z="255"
 B="159"
 E="154"
 BS="N"
/><b
 id="181"
 Z="257"
 B="159"
 E="160"
 Order="2"
 BS="N"
/><b
 id="182"
 Z="259"
 B="157"
 E="161"
 BS="N"
/><b
 id="183"
 Z="261"
 B="161"
 E="162"
 BS="N"
/><b
 id="184"
 Z="263"
 B="162"
 E="163"
 BS="N"
/><b
 id="185"
 Z="265"
 B="163"
 E="164"
 BS="N"
/><b
 id="186"
 Z="267"
 B="164"
 E="165"
 BS="N"
/><b
 id="187"
 Z="269"
 B="165"
 E="166"
 BS="N"
/><b
 id="188"
 Z="271"
 B="166"
 E="167"
 BS="N"
/><b
 id="189"
 Z="273"
 B="167"
 E="168"
 BS="N"
/><b
 id="190"
 Z="275"
 B="168"
 E="169"
 BS="N"
/><b
 id="236"
 Z="321"
 B="156"
 E="235"
 BS="N"
/></fragment><fragment
 id="191"
 BoundingBox="541.47 246.58 704.05 312.80"
 Z="279"
><n
 id="192"
 p="541.78 272.80"
 Z="277"
 AS="N"
/><n
 id="193"
 p="541.78 287.20"
 Z="278"
 AS="N"
/><n
 id="194"
 p="554.25 294.40"
 Z="280"
 AS="N"
/><n
 id="195"
 p="566.72 287.20"
 Z="281"
 AS="N"
/><n
 id="196"
 p="566.72 272.80"
 Z="282"
 AS="N"
/><n
 id="197"
 p="554.25 265.60"
 Z="283"
 AS="N"
/><n
 id="198"
 p="579.19 294.40"
 Z="290"
 Element="7"
 NumHydrogens="0"
 NeedsClean="yes"
 AS="N"
><t
 p="575.58 298.30"
 BoundingBox="575.58 289.96 582.80 298.30"
 LabelJustification="Left"
 LabelAlignment="Above"
><s font="3" size="10" color="0" face="96">N</s></t></n><n
 id="199"
 p="591.66 287.20"
 Z="291"
 AS="N"
/><n
 id="200"
 p="591.66 272.80"
 Z="292"
 AS="N"
/><n
 id="201"
 p="579.19 265.60"
 Z="293"
 AS="N"
/><n
 id="202"
 p="579.19 251.20"
 Z="299"
 Element="8"
 NumHydrogens="0"
 NeedsClean="yes"
 AS="N"
><t
 p="575.30 255.10"
 BoundingBox="575.30 246.58 583.08 255.20"
 LabelJustification="Left"
><s font="3" size="10" color="0" face="96">O</s></t></n><n
 id="203"
 p="604.13 294.40"
 Z="301"
 AS="N"
/><n
 id="204"
 p="616.60 287.20"
 Z="303"
 AS="N"
/><n
 id="205"
 p="629.08 294.40"
 Z="305"
 AS="N"
/><n
 id="206"
 p="641.55 287.20"
 Z="307"
 AS="N"
/><n
 id="207"
 p="654.02 294.40"
 Z="309"
 AS="N"
/><n
 id="208"
 p="666.49 287.20"
 Z="311"
 AS="N"
/><n
 id="209"
 p="678.96 294.40"
 Z="313"
 AS="N"
/><n
 id="210"
 p="691.43 287.20"
 Z="315"
 AS="N"
/><n
 id="211"
 p="703.90 294.40"
 Z="317"
 AS="N"
/><n
 id="237"
 p="579.19 308.80"
 Z="322"
 Element="8"
 NumHydrogens="1"
 NeedsClean="yes"
 AS="N"
><t
 p="575.30 312.70"
 BoundingBox="575.30 304.18 590.30 312.80"
 LabelJustification="Left"
 LabelAlignment="Left"
><s font="3" size="10" color="0" face="96">OH</s></t></n><b
 id="212"
 Z="284"
 B="192"
 E="193"
 Order="2"
 BS="N"
 BondCircularOrdering="217 0 0 213"
/><b
 id="213"
 Z="285"
 B="193"
 E="194"
 BS="N"
/><b
 id="214"
 Z="286"
 B="194"
 E="195"
 Order="2"
 BS="N"
 BondCircularOrdering="213 0 218 215"
/><b
 id="215"
 Z="287"
 B="195"
 E="196"
 BS="N"
/><b
 id="216"
 Z="288"
 B="196"
 E="197"
 Order="2"
 BS="N"
 BondCircularOrdering="215 222 0 217"
/><b
 id="217"
 Z="289"
 B="197"
 E="192"
 BS="N"
/><b
 id="218"
 Z="294"
 B="195"
 E="198"
 BS="N"
/><b
 id="219"
 Z="295"
 B="198"
 E="199"
 BS="N"
/><b
 id="220"
 Z="296"
 B="199"
 E="200"
 Order="2"
 BS="N"
 BondCircularOrdering="219 224 0 221"
/><b
 id="221"
 Z="297"
 B="200"
 E="201"
 BS="N"
/><b
 id="222"
 Z="298"
 B="201"
 E="196"
 BS="N"
/><b
 id="223"
 Z="300"
 B="201"
 E="202"
 Order="2"
 BS="N"
/><b
 id="224"
 Z="302"
 B="199"
 E="203"
 BS="N"
/><b
 id="225"
 Z="304"
 B="203"
 E="204"
 Order="2"
 BS="E"
 BondCircularOrdering="224 0 226 0"
/><b
 id="226"
 Z="306"
 B="204"
 E="205"
 BS="N"
/><b
 id="227"
 Z="308"
 B="205"
 E="206"
 BS="N"
/><b
 id="228"
 Z="310"
 B="206"
 E="207"
 BS="N"
/><b
 id="229"
 Z="312"
 B="207"
 E="208"
 BS="N"
/><b
 id="230"
 Z="314"
 B="208"
 E="209"
 BS="N"
/><b
 id="231"
 Z="316"
 B="209"
 E="210"
 BS="N"
/><b
 id="232"
 Z="318"
 B="210"
 E="211"
 BS="N"
/><b
 id="238"
 Z="323"
 B="198"
 E="237"
 BS="N"
/></fragment><t
 id="63"
 p="76.19 278"
 BoundingBox="76.19 268.75 91.19 280.50"
 Z="62"
 Warning="Chemical Interpretation is not possible for this label"
 LineHeight="auto"
><s font="3" size="10" color="0" face="1">NQ</s></t><t
 id="124"
 p="242.25 278.50"
 BoundingBox="242.25 266.10 298.58 280.75"
 Z="123"
 Warning="Chemical Interpretation is not possible for this label"
 LineHeight="auto"
><s font="3" size="10" color="0" face="1">trans-</s><s font="23" size="10" color="0" face="1">D</s><s font="23" size="10" color="0" face="65">1</s><s font="3" size="10" color="0" face="1">-NQ</s></t><t
 id="233"
 p="433.70 278"
 BoundingBox="433.70 268.75 463.70 280.50"
 Z="276"
 Warning="Chemical Interpretation is not possible for this label"
 LineHeight="auto"
><s font="3" size="10" color="0" face="1">NQNO</s></t><t
 id="234"
 p="602.25 278"
 BoundingBox="602.25 265.60 673.58 280.25"
 Z="319"
 Warning="Chemical Interpretation is not possible for this label"
 LineHeight="auto"
><s font="3" size="10" color="0" face="1">trans-</s><s font="23" size="10" color="0" face="1">D</s><s font="23" size="10" color="0" face="65">1</s><s font="3" size="10" color="0" face="1">-NQNO</s></t></page></CDXML>
