# Supplementary material for: A quinolone N-oxide antibiotic selectively targets Neisseria gonorrhoeae via its toxin–antitoxin system
Source: Nat Microbiol. 2025 Apr 2;10(4):939–57. doi: 10.1038/s41564-025-01968-y (PMC11964940; doi:10.1038/s41564-025-01968-y)
Supplement: Supplementary file 5 — ChemDraw file of 3Me-NQNO in Fig. 6. [file 41564_2025_1968_MOESM5_ESM.cdxml]

<?xml version="1.0" encoding="UTF-8" ?>
<!DOCTYPE CDXML SYSTEM "http://www.cambridgesoft.com/xml/cdxml.dtd" >
<CDXML
 CreationProgram="ChemDraw 22.2.0.3300"
 Name="Nat.Micr.figure 8.cdxml"
 BoundingBox="242.70 97.08 469.83 163.30"
 WindowPosition="0 0"
 WindowSize="0 0"
 WindowIsZoomed="yes"
 FractionalWidths="yes"
 InterpretChemically="yes"
 ShowAtomQuery="yes"
 ShowAtomStereo="no"
 ShowAtomEnhancedStereo="yes"
 ShowAtomNumber="no"
 ShowResidueID="no"
 ShowBondQuery="yes"
 ShowBondRxn="yes"
 ShowBondStereo="no"
 ShowTerminalCarbonLabels="no"
 ShowNonTerminalCarbonLabels="no"
 HideImplicitHydrogens="no"
 LabelFont="3"
 LabelSize="10"
 LabelFace="96"
 CaptionFont="3"
 CaptionSize="10"
 HashSpacing="2.50"
 MarginWidth="1.60"
 LineWidth="0.60"
 BoldWidth="2"
 BondLength="14.40"
 BondSpacing="18"
 ChainAngle="120"
 LabelJustification="Auto"
 CaptionJustification="Left"
 AminoAcidTermini="HOH"
 ShowSequenceTermini="yes"
 ShowSequenceBonds="yes"
 ShowSequenceUnlinkedBranches="no"
 ResidueWrapCount="40"
 ResidueBlockCount="10"
 PrintMargins="36 36 36 36"
 MacPrintInfo="00030000025802580000000013EC19C80000000013EC19C80365052803FC00020000025802580000000013EC19C8000100000064000000010001010100000001270F000100010000000000000000000000000002001901900000000000600000000000000000000100000000000000000000000000000000"
 ChemPropName=""
 ChemPropFormula="Chemical Formula: "
 ChemPropExactMass="Exact Mass: "
 ChemPropMolWt="Molecular Weight: "
 ChemPropMOverZ="m/z: "
 ChemPropAnalysis="Elemental Analysis: "
 ChemPropBoilingPt="Boiling Point: "
 ChemPropMeltingPt="Melting Point: "
 ChemPropCritTemp="Critical Temp: "
 ChemPropCritPres="Critical Pres: "
 ChemPropCritVol="Critical Vol: "
 ChemPropGibbs="Gibbs Energy: "
 ChemPropLogP="Log P: "
 ChemPropMR="MR: "
 ChemPropHenry="Henry&apos;s Law: "
 ChemPropEForm="Heat of Form: "
 ChemProptPSA="tPSA: "
 ChemPropCLogP="CLogP: "
 ChemPropCMR="CMR: "
 ChemPropLogS="LogS: "
 ChemPropPKa="pKa: "
 ChemPropID=""
 ChemPropFragmentLabel=""
 color="0"
 bgcolor="1"
 RxnAutonumberStart="1"
 RxnAutonumberConditions="no"
 RxnAutonumberStyle="Roman"
 RxnAutonumberFormat="(#)"
><colortable>
<color r="1" g="1" b="1"/>
<color r="0" g="0" b="0"/>
<color r="1" g="0" b="0"/>
<color r="1" g="1" b="0"/>
<color r="0" g="1" b="0"/>
<color r="0" g="1" b="1"/>
<color r="0" g="0" b="1"/>
<color r="1" g="0" b="1"/>
</colortable><fonttable>
<font id="3" charset="iso-8859-1" name="Arial"/>
</fonttable><page
 id="300"
 BoundingBox="0 0 720 540"
 HeaderPosition="36"
 FooterPosition="36"
 PrintTrimMarks="yes"
 HeightPages="1"
 WidthPages="1"
><fragment
 id="149"
 BoundingBox="307.25 97.08 469.83 163.30"
 Z="236"
><n
 id="150"
 p="307.56 123.30"
 Z="234"
 AS="N"
/><n
 id="151"
 p="307.56 137.70"
 Z="235"
 AS="N"
/><n
 id="152"
 p="320.03 144.90"
 Z="237"
 AS="N"
/><n
 id="153"
 p="332.50 137.70"
 Z="238"
 AS="N"
/><n
 id="154"
 p="332.50 123.30"
 Z="239"
 AS="N"
/><n
 id="155"
 p="320.03 116.10"
 Z="240"
 AS="N"
/><n
 id="156"
 p="344.97 144.90"
 Z="247"
 Element="7"
 NumHydrogens="0"
 NeedsClean="yes"
 AS="N"
><t
 p="341.36 148.80"
 BoundingBox="341.36 140.46 348.58 148.80"
 LabelJustification="Left"
 LabelAlignment="Above"
><s font="3" size="10" color="0" face="96">N</s></t></n><n
 id="157"
 p="357.44 137.70"
 Z="248"
 AS="N"
/><n
 id="158"
 p="357.44 123.30"
 Z="249"
 AS="N"
/><n
 id="159"
 p="344.97 116.10"
 Z="250"
 AS="N"
/><n
 id="160"
 p="344.97 101.70"
 Z="256"
 Element="8"
 NumHydrogens="0"
 NeedsClean="yes"
 AS="N"
><t
 p="341.08 105.60"
 BoundingBox="341.08 97.08 348.86 105.70"
 LabelJustification="Left"
><s font="3" size="10" color="0" face="96">O</s></t></n><n
 id="161"
 p="369.91 144.90"
 Z="258"
 AS="N"
/><n
 id="162"
 p="382.38 137.70"
 Z="260"
 AS="N"
/><n
 id="163"
 p="394.85 144.90"
 Z="262"
 AS="N"
/><n
 id="164"
 p="407.32 137.70"
 Z="264"
 AS="N"
/><n
 id="165"
 p="419.80 144.90"
 Z="266"
 AS="N"
/><n
 id="166"
 p="432.27 137.70"
 Z="268"
 AS="N"
/><n
 id="167"
 p="444.74 144.90"
 Z="270"
 AS="N"
/><n
 id="168"
 p="457.21 137.70"
 Z="272"
 AS="N"
/><n
 id="169"
 p="469.68 144.90"
 Z="274"
 AS="N"
/><n
 id="235"
 p="344.97 159.30"
 Z="320"
 Element="8"
 NumHydrogens="1"
 NeedsClean="yes"
 AS="N"
><t
 p="341.08 163.20"
 BoundingBox="341.08 154.68 356.08 163.30"
 LabelJustification="Left"
 LabelAlignment="Left"
><s font="3" size="10" color="0" face="96">OH</s></t></n><n
 id="239"
 p="369.91 116.10"
 Z="324"
 AS="N"
/><b
 id="170"
 Z="241"
 B="150"
 E="151"
 Order="2"
 BS="N"
 BondCircularOrdering="175 0 0 171"
/><b
 id="171"
 Z="242"
 B="151"
 E="152"
 BS="N"
/><b
 id="172"
 Z="243"
 B="152"
 E="153"
 Order="2"
 BS="N"
 BondCircularOrdering="171 0 176 173"
/><b
 id="173"
 Z="244"
 B="153"
 E="154"
 BS="N"
/><b
 id="174"
 Z="245"
 B="154"
 E="155"
 Order="2"
 BS="N"
 BondCircularOrdering="173 180 0 175"
/><b
 id="175"
 Z="246"
 B="155"
 E="150"
 BS="N"
/><b
 id="176"
 Z="251"
 B="153"
 E="156"
 BS="N"
/><b
 id="177"
 Z="252"
 B="156"
 E="157"
 BS="N"
/><b
 id="178"
 Z="253"
 B="157"
 E="158"
 Order="2"
 BS="N"
 BondCircularOrdering="177 182 240 179"
/><b
 id="179"
 Z="254"
 B="158"
 E="159"
 BS="N"
/><b
 id="180"
 Z="255"
 B="159"
 E="154"
 BS="N"
/><b
 id="181"
 Z="257"
 B="159"
 E="160"
 Order="2"
 BS="N"
/><b
 id="182"
 Z="259"
 B="157"
 E="161"
 BS="N"
/><b
 id="183"
 Z="261"
 B="161"
 E="162"
 BS="N"
/><b
 id="184"
 Z="263"
 B="162"
 E="163"
 BS="N"
/><b
 id="185"
 Z="265"
 B="163"
 E="164"
 BS="N"
/><b
 id="186"
 Z="267"
 B="164"
 E="165"
 BS="N"
/><b
 id="187"
 Z="269"
 B="165"
 E="166"
 BS="N"
/><b
 id="188"
 Z="271"
 B="166"
 E="167"
 BS="N"
/><b
 id="189"
 Z="273"
 B="167"
 E="168"
 BS="N"
/><b
 id="190"
 Z="275"
 B="168"
 E="169"
 BS="N"
/><b
 id="236"
 Z="321"
 B="156"
 E="235"
 BS="N"
/><b
 id="240"
 Z="325"
 B="158"
 E="239"
 BS="N"
/></fragment><t
 id="233"
 p="242.70 137.50"
 BoundingBox="242.70 128.25 295.48 140"
 Z="276"
 Warning="Chemical Interpretation is not possible for this label"
 LineHeight="auto"
><s font="3" size="10" color="0" face="1">3Me-NQNO</s></t></page></CDXML>
